# Supplementary material for: Genome-Wide Association Study of Growth Traits in a Four-Way Crossbred Pig Population
Source: Genes (Basel). 2022 Oct 31;13(11):1990. doi: 10.3390/genes13111990 (PMC9689869; doi:10.3390/genes13111990)
Supplement: Supplementary file 1 [file genes-13-01990-s001.zip]

Archive with 7 entries (7 files):
- Table S1.xlsx
- Table S2.xlsx
- Table S3.xlsx
- Table S4 .xlsx
- Table S5.xlsx
- Table S6.xlsx
- Table S7.xlsx
