# Supplementary material for: Genome-Wide Association Study of Growth Traits in a Four-Way Crossbred Pig Population
Source: Genes (Basel). 2022 Oct 31;13(11):1990. doi: 10.3390/genes13111990 (PMC9689869; doi:10.3390/genes13111990)
Supplement: Supplementary file 1 [file genes-13-01990-s001.zip › Table S1.xlsx]

## Sheet: Descriptive statistics
Table S1 Descriptive statistics of ten growth traits for pig accessions
Trait1	N2	Min3	Max4	Mean	SD5	CV (%)6
LBT (mm)	222	27.8	31.50	29.5054	0.6999	2.372
ADG30−60 (g)	198	220	742	448	119.196	26.5776
ADG60−100 (g)	198	173	912	556	124.83	22.45
ADG30−100 (g)	198	325	725	510	80.41	15.77
BL (cm)	223	82	130	112.233	7.79	6.9409
BH (cm)	223	52	71	63.852	3.6725	5.7515
BAH (cm)	223	53	82	70.8431	4.0954	5.781
CC (cm)	223	102	130	114.812	5.3693	4.6766
CD (cm)	223	30	45	36.6413	2.752	7.5106
RC (cm)	223	89	143	115.377	9.6493	8.3633
1LBT: Live backfat thickness; ADG30−60: Average daily gain from 30 to 60 kg; ADG60−100: Average daily gain from 60 to 100 kg; ADG30−100: Average daily gain from 30 to 100 kg; BL: Body length; BH: Body height; BAH; Back height; CC; Chest circumference; CD: Chest depth; RC: Rump circumference; 2N: Number of accessions; 3Min: Minimum; 4Max: Maximum; 5SD: Standard deviation; 6CV: Coefficient of varia…
