# Supplementary material for: Genome-Wide Association Study of Growth Traits in a Four-Way Crossbred Pig Population
Source: Genes (Basel). 2022 Oct 31;13(11):1990. doi: 10.3390/genes13111990 (PMC9689869; doi:10.3390/genes13111990)
Supplement: Supplementary file 1 [file genes-13-01990-s001.zip › Table S2.xlsx]

## Sheet: Sequencing data
Table S2 Sequencing data statistics and sequencing quality assessment of each pig accession
Accession Number	Paired-end Reads	GC Percentage (%)	Q30 Percentage (%)
DSYLS1	5007142	46.29	92.96
DSYLS2	5124130	45.71	92.61
DSYLS3	7890824	44.83	92.37
DSYLS4	5821871	45.83	93.18
DSYLS5	5079859	45.71	93.19
DSYLS6	4529207	46.36	92.89
DSYLS7	7410903	44.67	92.39
DSYLS8	5540261	44.56	92.42
DSYLS9	5566218	45.89	92.58
DSYLS10	5621635	47.55	92.65
DSYLS11	4952010	46.38	92.56
DSYLS12	9953486	44.05	92.45
DSYLS13	4286710	46	92.86
DSYLS14	6796202	44.14	92.42
DSYLS15	4573245	43.67	92.08
DSYLS16	4688392	45.95	92.73
DSYLS17	6218150	44.83	93.48
DSYLS18	3592422	46.54	93.26
DSYLS19	3589696	47.72	92.99
DSYLS20	4305744	48.07	92.76
DSYLS21	6036332	44	91.65
DSYLS22	3840703	47.43	91.91
DSYLS23	5052755	47.33	92.78
DSYLS24	5956616	43.31	92.02
DSYLS25	5306115	43.5	92.31
DSYLS26	3786030	44.74	91.43
DSYLS27	4792299	44.76	92.37
DSYLS28	6726588	46.04	91.99
DSYLS29	6392505	43.4	92.01
DSYLS30	6163468	44.13	92.11
DSYLS31	3171211	47.51	93.48
DSYLS32	5374207	43.7	92.17
DSYLS33	6484357	43.86	91.83
DSYLS34	6892674	44.69	92
DSYLS35	6351117	42.94	90.15
DSYLS36	6192907	45.93	92.87
DSYLS37	3006918	43.24	90.22
DSYLS38	3961865	42.72	89.62
DSYLS39	4900400	43.74	89.34
DSYLS40	3427304	43.95	91.48
DSYLS41	6494986	43.53	92.12
DSYLS42	6235936	43.8	92.17
DSYLS43	7405278	44.45	93.7
DSYLS44	4250704	43.17	93.85
DSYLS45	11368966	44.02	93.71
DSYLS46	5232281	42.3	90.61
DSYLS47	5404384	42.4	89.67
DSYLS48	4393278	42.73	90.78
DSYLS49	3868328	43.87	89.9
DSYLS50	4141736	44.97	93.57
DSYLS51	10242613	43.71	93.35
DSYLS52	3079482	43.26	93.94
DSYLS53	5945448	44.61	93.64
DSYLS54	5067228	44.27	93.76
DSYLS55	5790322	45.21	93.91
DSYLS56	6897238	44.27	93.57
DSYLS57	5692085	44.11	93.87
DSYLS58	4634288	43.75	93.88
DSYLS59	6602553	43.69	93.54
DSYLS60	3364218	42.98	93.73
DSYLS61	4329772	43.58	93.78
DSYLS62	6822344	44.52	93.88
DSYLS63	5344965	47.05	93.8
DSYLS64	4673037	46.99	93.62
DSYLS65	4454524	46.67	93.71
DSYLS66	5155873	45.6	94.01
DSYLS67	12635396	46.36	93.3
DSYLS68	3651937	47.1	93.79
DSYLS69	2920696	47.77	93.93
DSYLS70	8068023	45.72	93.84
DSYLS71	8421218	45.09	93.62
DSYLS72	16223512	43.32	94.09
DSYLS73	5608001	46.32	93.23
DSYLS74	3960296	47.21	93.35
DSYLS75	4846029	46.93	93.27
DSYLS76	4654714	47.06	93.76
DSYLS77	5898737	46.57	92.67
DSYLS78	5954559	46.91	92.58
DSYLS79	4875158	47.17	93.08
DSYLS80	4563663	48.1	93.44
DSYLS81	4806185	47.12	93.4
DSYLS82	4324273	45.43	93.87
DSYLS83	3783999	46.12	94.72
DSYLS84	6361431	45.97	93.11
DSYLS85	6699867	45.2	92.87
DSYLS86	6324132	46.19	92.81
DSYLS87	7718198	45.64	92.87
DSYLS88	5958773	46.48	93.21
DSYLS89	5810482	45.16	92.8
DSYLS90	5704369	46.31	93.18
DSYLS91	6024608	44.81	92.93
DSYLS92	4726325	43.7	92.86
DSYLS93	6847209	44.12	92.66
DSYLS94	6282493	44.53	93.11
DSYLS95	6260507	44.72	93.14
DSYLS96	6566227	44.6	92.67
DSYLS97	12233605	45.62	94.05
DSYLS98	6369299	43.78	93.52
DSYLS99	3050688	43.84	93.27
DSYLS100	7130430	44.26	93.07
DSYLS101	5327383	47.61	93.72
DSYLS102	3557752	43.98	92.67
DSYLS103	4805621	45.53	93.19
DSYLS104	5945638	45.1	92.97
DSYLS105	6367199	43.98	92.68
DSYLS106	7714177	43.78	91.95
DSYLS107	5179924	44.1	92.7
DSYLS108	3810485	43.54	92.15
DSYLS109	5455228	44.2	92.65
DSYLS110	6103909	43.69	92.34
DSYLS111	15480779	45.49	94.25
DSYLS112	5056826	45.33	92.66
DSYLS113	5269686	45.3	92.76
DSYLS114	6103898	45.41	92.49
DSYLS115	4860767	44.61	93.06
DSYLS116	5090702	45.47	92.89
DSYLS117	4835853	47.55	92.74
DSYLS118	5818152	46.06	92.68
DSYLS119	6138439	45.56	94.11
DSYLS120	5865548	44.02	92.45
DSYLS121	3799206	46.56	93.02
DSYLS122	5666007	44.99	92.49
DSYLS123	4186976	46.81	92.89
DSYLS124	5251218	46.33	92.58
DSYLS125	3752630	46.59	92.98
DSYLS126	3592535	44.55	86.97
DSYLS127	4409322	43.72	87.55
DSYLS128	3420859	43.83	87.5
DSYLS129	4686555	43.92	87.32
DSYLS130	3505838	49.18	89.96
DSYLS131	2984989	46.71	89.86
DSYLS132	4103820	47.48	89.96
DSYLS133	2740388	45.74	87.99
DSYLS134	5174439	44.1	87.68
DSYLS135	2092169	44.55	87.99
DSYLS136	2694624	46.54	90.54
DSYLS137	2992744	47.01	90.37
DSYLS138	3436949	46.87	89.66
DSYLS139	2926278	47.41	89.82
DSYLS140	2757307	43.41	87.98
DSYLS141	3846272	45.99	88.42
DSYLS142	3176848	42.39	83.17
DSYLS143	3523695	44.02	83.74
DSYLS144	2302828	43.72	83.75
DSYLS145	11484449	44.1	93.08
DSYLS146	2136880	44.05	84.46
DSYLS147	6794027	42.49	89.58
DSYLS148	3445253	45.4	86.11
DSYLS149	5903898	43.28	89.65
DSYLS150	4486538	46.36	89.66
DSYLS151	2599608	44.42	87.86
DSYLS152	3549623	45.61	88.84
DSYLS153	4743935	45.06	88.22
DSYLS154	2073748	42.85	85.07
DSYLS155	2539664	41.89	85.31
DSYLS156	2889704	43.65	90.75
DSYLS157	4481742	44.1	84.85
DSYLS158	2479896	42.46	85.19
DSYLS159	3683721	42.98	85.17
DSYLS160	4076314	43.56	85.18
DSYLS161	4471018	45.06	89.98
DSYLS162	8892376	43.32	92.56
DSYLS163	2675952	43.35	85.65
DSYLS164	3966463	43.3	85.47
DSYLS165	2494405	43.24	84.33
DSYLS166	3208836	42.87	85.18
DSYLS167	3311999	42.67	84.93
DSYLS168	4053572	44.72	88.82
DSYLS169	4409168	45.35	88.64
DSYLS170	5491746	43.94	88.28
DSYLS171	4498287	45.29	89.14
DSYLS172	4441381	45.44	89.33
DSYLS173	4221422	45.2	89.37
DSYLS174	4711963	45.01	88.81
DSYLS175	2916340	45.66	88.52
DSYLS176	3560205	44.67	88.78
DSYLS177	3930829	45.83	88.79
DSYLS178	7797523	44.44	88.34
DSYLS179	3247566	47.49	88.64
DSYLS180	3201344	46.56	89.1
DSYLS181	3360454	46.88	89.4
DSYLS182	4304095	45.02	88.6
DSYLS183	3896501	44.81	88.27
DSYLS184	4868865	45.18	88.4
DSYLS185	2356917	45.92	88.77
DSYLS186	4336495	45.54	88.86
DSYLS187	5175691	45.45	88.54
DSYLS188	5636167	44.65	88.45
DSYLS189	4664248	43.4	87.79
DSYLS190	2580210	43.54	87.39
DSYLS191	3568228	46.42	89.65
DSYLS192	3072771	43.05	87.74
DSYLS193	3837066	43.22	87.92
DSYLS194	4691875	43.85	87.4
DSYLS195	2916789	44.29	88.51
DSYLS196	4058664	44.29	87.79
DSYLS197	4029137	43.26	87.77
DSYLS198	4493033	43.83	87.79
DSYLS199	3392562	47.02	89.6
DSYLS200	3459009	43.59	87.88
DSYLS201	2979880	43.3	87.4
DSYLS202	2138370	42.93	87.54
DSYLS203	15515331	43.48	93.4
DSYLS204	2000296	43.52	85.92
DSYLS205	2510586	42.71	84.89
DSYLS206	3821248	43.48	84.61
DSYLS207	3379636	43.42	87.1
DSYLS208	3672681	43.29	87.63
DSYLS209	6348625	43.12	91.9
DSYLS210	4764780	44.36	89.2
DSYLS211	6231537	44.44	89.81
DSYLS212	4199757	44.03	89.45
DSYLS213	2660189	43.11	84.9
DSYLS214	3269349	42.67	84.97
DSYLS215	4279476	42.53	89.88
DSYLS216	4291789	44.92	85.1
DSYLS217	2861917	43.47	89.59
DSYLS218	2136054	43.42	89.54
DSYLS219	3994559	43.35	89.53
DSYLS220	4085998	47.72	90.56
DSYLS221	4508880	43.34	92.96
DSYLS222	3046316	43.79	89.65
DSYLS223	3318248	44.2	89.48
Total	1109919520
Average		44.83	90.74
GC: Guanine-cytosine content; Q30: Q = −10 × log10(p), suggesting an error rate of 0.1% or sequence accuracy of 99.9%.
