# Supplementary material for: Genome-Wide Association Study of Growth Traits in a Four-Way Crossbred Pig Population
Source: Genes (Basel). 2022 Oct 31;13(11):1990. doi: 10.3390/genes13111990 (PMC9689869; doi:10.3390/genes13111990)
Supplement: Supplementary file 1 [file genes-13-01990-s001.zip › Table S3.xlsx]

## Sheet:  SLAFs
Table S3 Data statistics of SLAF tags for each pig accession
Accession Number	Number of SLAFs	Total Depth	Average Depth
DSYLS1	382935	3389757	8.852
DSYLS2	382573	3782737	9.8876
DSYLS3	424381	6178384	14.5586
DSYLS4	409108	4168751	10.1899
DSYLS5	375526	3694369	9.8379
DSYLS6	364043	3009901	8.268
DSYLS7	416569	5878078	14.1107
DSYLS8	364939	4461692	12.2259
DSYLS9	392205	4009502	10.223
DSYLS10	459611	3888161	8.4597
DSYLS11	387332	3464321	8.9441
DSYLS12	515547	8810943	17.0905
DSYLS13	351377	3050855	8.6826
DSYLS14	495951	5624511	11.3409
DSYLS15	304418	3761818	12.3574
DSYLS16	390574	2984503	7.6413
DSYLS17	467595	4733566	10.1232
DSYLS18	337369	2351819	6.9711
DSYLS19	312332	2160196	6.9163
DSYLS20	341214	3005465	8.8082
DSYLS21	335330	5485051	16.3572
DSYLS22	322448	3103508	9.6248
DSYLS23	424478	3377529	7.9569
DSYLS24	323550	5279456	16.3173
DSYLS25	300445	4697837	15.6363
DSYLS26	278141	3287238	11.8186
DSYLS27	349501	3873133	11.0819
DSYLS28	420191	5739440	13.6591
DSYLS29	369152	5576124	15.1052
DSYLS30	402578	5205916	12.9314
DSYLS31	307170	2119795	6.901
DSYLS32	367496	4632879	12.6066
DSYLS33	396421	5629515	14.2008
DSYLS34	399906	5920194	14.804
DSYLS35	277265	5776030	20.8322
DSYLS36	395670	4625123	11.6893
DSYLS37	285641	2710209	9.4882
DSYLS38	315306	3589869	11.3853
DSYLS39	320951	4358990	13.5815
DSYLS40	257876	2992508	11.6044
DSYLS41	413674	5841049	14.1199
DSYLS42	361155	5494769	15.2144
DSYLS43	376218	6399076	17.009
DSYLS44	250689	3761508	15.0047
DSYLS45	440200	8957312	20.3483
DSYLS46	282789	4711777	16.6618
DSYLS47	321032	4864715	15.1534
DSYLS48	283055	3970428	14.0271
DSYLS49	327770	3314416	10.112
DSYLS50	260072	3395979	13.0578
DSYLS51	408795	8336934	20.3939
DSYLS52	210222	2808357	13.359
DSYLS53	327872	5084625	15.508
DSYLS54	275575	4565012	16.5654
DSYLS55	334444	4858933	14.5284
DSYLS56	376823	5983413	15.8786
DSYLS57	342970	4820382	14.0548
DSYLS58	272062	4100851	15.0732
DSYLS59	303300	5908536	19.4808
DSYLS60	303505	3019498	9.9488
DSYLS61	251775	3840901	15.2553
DSYLS62	348315	5752704	16.5158
DSYLS63	400351	3772460	9.4229
DSYLS64	369033	3433882	9.3051
DSYLS65	376820	3336234	8.8537
DSYLS66	406121	3860675	9.5062
DSYLS67	561839	9509367	16.9254
DSYLS68	345519	2679746	7.7557
DSYLS69	306629	1824354	5.9497
DSYLS70	468592	6281941	13.406
DSYLS71	474726	6816625	14.3591
DSYLS72	460917	14611108	31.7001
DSYLS73	401608	4127260	10.2768
DSYLS74	330085	2576413	7.8053
DSYLS75	374694	3594671	9.5936
DSYLS76	385392	3130442	8.1227
DSYLS77	393086	4470640	11.3732
DSYLS78	401434	4516763	11.2516
DSYLS79	357782	3365585	9.4068
DSYLS80	359563	3036184	8.4441
DSYLS81	376766	3213577	8.5294
DSYLS82	381223	3268153	8.5728
DSYLS83	366389	2425475	6.6199
DSYLS84	390096	5162788	13.2347
DSYLS85	351737	5864713	16.6736
DSYLS86	401617	5147273	12.8164
DSYLS87	420748	6292416	14.9553
DSYLS88	392007	4636871	11.8285
DSYLS89	387892	4812864	12.4077
DSYLS90	394273	4352021	11.0381
DSYLS91	372760	4873062	13.0729
DSYLS92	327648	4195512	12.8049
DSYLS93	377505	5823496	15.4263
DSYLS94	353310	5375691	15.2152
DSYLS95	349805	5379658	15.379
DSYLS96	375737	5293805	14.0891
DSYLS97	520846	10136326	19.4613
DSYLS98	226347	5798957	25.6198
DSYLS99	194530	2761643	14.1965
DSYLS100	365715	6154298	16.8281
DSYLS101	376190	3391554	9.0155
DSYLS102	221419	3158642	14.2655
DSYLS103	338807	3784912	11.1713
DSYLS104	373792	4677490	12.5136
DSYLS105	358573	5562474	15.5128
DSYLS106	370113	6724430	18.1686
DSYLS107	344369	4346887	12.6228
DSYLS108	226434	3503116	15.4708
DSYLS109	344804	4496572	13.041
DSYLS110	346768	5183768	14.9488
DSYLS111	542409	12756884	23.5189
DSYLS112	341415	4122901	12.0759
DSYLS113	361860	3959831	10.943
DSYLS114	367193	4625839	12.5978
DSYLS115	346342	3848022	11.1105
DSYLS116	360028	3599209	9.997
DSYLS117	352902	3246236	9.1987
DSYLS118	368833	4091874	11.0941
DSYLS119	510620	4793394	9.3874
DSYLS120	359701	4552451	12.6562
DSYLS121	322832	2728500	8.4518
DSYLS122	371136	4468434	12.0399
DSYLS123	328316	2622286	7.9871
DSYLS124	359156	3589302	9.9937
DSYLS125	307277	2565859	8.3503
DSYLS126	245905	3278186	13.3311
DSYLS127	283154	4026039	14.2185
DSYLS128	232904	3043447	13.0674
DSYLS129	273014	4138769	15.1595
DSYLS130	295225	2048428	6.9385
DSYLS131	279783	1970070	7.0414
DSYLS132	306140	3255045	10.6325
DSYLS133	236422	2399326	10.1485
DSYLS134	293852	4551833	15.4902
DSYLS135	214911	1790883	8.3331
DSYLS136	278308	1742856	6.2623
DSYLS137	308121	1834260	5.9531
DSYLS138	315759	2264330	7.1711
DSYLS139	284036	1900943	6.6926
DSYLS140	201509	2368776	11.7552
DSYLS141	241589	2824448	11.6911
DSYLS142	275697	2820547	10.2306
DSYLS143	259838	3178418	12.2323
DSYLS144	216629	2060160	9.5101
DSYLS145	471523	8297044	17.5963
DSYLS146	200739	1780104	8.8678
DSYLS147	443752	5812966	13.0996
DSYLS148	314136	2622449	8.3481
DSYLS149	364044	5236712	14.3848
DSYLS150	379660	3262295	8.5927
DSYLS151	235944	2192597	9.2929
DSYLS152	308294	2452308	7.9544
DSYLS153	301598	3777286	12.5242
DSYLS154	244671	1698627	6.9425
DSYLS155	304184	2228659	7.3267
DSYLS156	261844	2341608	8.9428
DSYLS157	323383	3900527	12.0616
DSYLS158	225095	2223672	9.8788
DSYLS159	259779	3300604	12.7054
DSYLS160	313828	3628694	11.5627
DSYLS161	359631	3352381	9.3217
DSYLS162	453987	6696034	14.7494
DSYLS163	253473	2337617	9.2224
DSYLS164	298323	3477874	11.6581
DSYLS165	202447	2193400	10.8344
DSYLS166	241924	2821076	11.661
DSYLS167	254594	2942072	11.5559
DSYLS168	312838	3040287	9.7184
DSYLS169	335141	3279259	9.7847
DSYLS170	362814	4491170	12.3787
DSYLS171	340612	3384695	9.9371
DSYLS172	337128	3362125	9.9728
DSYLS173	343525	3143924	9.152
DSYLS174	355868	3594966	10.102
DSYLS175	248025	2216199	8.9354
DSYLS176	322644	2633147	8.1612
DSYLS177	348270	2916288	8.3736
DSYLS178	426766	6110216	14.3175
DSYLS179	304307	2217730	7.2878
DSYLS180	305822	2060055	6.7361
DSYLS181	350685	2198029	6.2678
DSYLS182	350948	3170577	9.0343
DSYLS183	313771	3071279	9.7883
DSYLS184	344788	3820695	11.0813
DSYLS185	280202	1674364	5.9756
DSYLS186	325593	3622684	11.1264
DSYLS187	353313	4094387	11.5886
DSYLS188	352644	4463007	12.6558
DSYLS189	293521	4176992	14.2306
DSYLS190	235075	2293645	9.7571
DSYLS191	342381	2541830	7.424
DSYLS192	215187	2784118	12.9381
DSYLS193	274535	3448217	12.5602
DSYLS194	310818	4073080	13.1044
DSYLS195	248730	2040097	8.2021
DSYLS196	307088	3438293	11.1964
DSYLS197	297488	3517185	11.8229
DSYLS198	309808	3841987	12.4012
DSYLS199	313499	2438434	7.7781
DSYLS200	286469	2938692	10.2583
DSYLS201	244915	2591593	10.5816
DSYLS202	164370	1930230	11.7432
DSYLS203	581243	14125759	24.3027
DSYLS204	243041	1557504	6.4084
DSYLS205	239212	2262273	9.4572
DSYLS206	292005	3362042	11.5136
DSYLS207	242659	2901907	11.9588
DSYLS208	269155	3228273	11.9941
DSYLS209	268213	5956804	22.2092
DSYLS210	327817	3730681	11.3804
DSYLS211	357967	4930350	13.7732
DSYLS212	290090	3787974	13.0579
DSYLS213	217832	2357280	10.8216
DSYLS214	253686	2907259	11.4601
DSYLS215	304060	3723593	12.2462
DSYLS216	334452	3614214	10.8064
DSYLS217	242075	2469183	10.2001
DSYLS218	153084	1915583	12.5133
DSYLS219	235805	3627250	15.3824
DSYLS220	306511	3022586	9.8613
DSYLS221	254559	4185155	16.4408
DSYLS222	190163	2712997	14.2667
DSYLS223	226082	3011310	13.3195
Average	331608	4020526	11.9435
