# Supplementary material for: Genome-Wide Association Study of Growth Traits in a Four-Way Crossbred Pig Population
Source: Genes (Basel). 2022 Oct 31;13(11):1990. doi: 10.3390/genes13111990 (PMC9689869; doi:10.3390/genes13111990)
Supplement: Supplementary file 1 [file genes-13-01990-s001.zip › Table S4 .xlsx]

## Sheet: SNPs
Table S4 Data statistics of SNPs for each pig accession
Accession Number	Number of SNPs	Integrity (%)	Heterozygosity ratio (%)
DSYLS1	3105215	28.79	7.65
DSYLS2	2957206	27.42	7.22
DSYLS3	3098557	28.73	7.68
DSYLS4	3237408	30.02	8.14
DSYLS5	2920980	27.09	7.93
DSYLS6	2969861	27.54	8.72
DSYLS7	2917098	27.05	7.95
DSYLS8	2509101	23.27	7.77
DSYLS9	3028564	28.08	7.82
DSYLS10	3530007	32.73	8.68
DSYLS11	3084580	28.6	7.97
DSYLS12	2942524	27.28	10.14
DSYLS13	2790116	25.87	7.29
DSYLS14	2997172	27.79	8.63
DSYLS15	1929233	17.89	6.35
DSYLS16	3202520	29.7	7.7
DSYLS17	3456608	32.05	8.32
DSYLS18	2626061	24.35	6.64
DSYLS19	2723187	25.25	6.6
DSYLS20	2751389	25.51	6.79
DSYLS21	1879510	17.43	8.28
DSYLS22	2142965	19.87	6.85
DSYLS23	3389695	31.43	7.96
DSYLS24	1838233	17.05	7.03
DSYLS25	1769278	16.41	6.83
DSYLS26	1695110	15.72	7.06
DSYLS27	2308795	21.41	7.18
DSYLS28	2629681	24.38	8.03
DSYLS29	2246300	20.83	8.27
DSYLS30	2482934	23.02	8.25
DSYLS31	2466727	22.87	6.87
DSYLS32	2225017	20.63	7.23
DSYLS33	2421735	22.46	8.21
DSYLS34	2436265	22.59	8.51
DSYLS35	1590160	14.74	6.2
DSYLS36	3115348	28.89	8.55
DSYLS37	1523217	14.12	6.97
DSYLS38	1659806	15.39	7.61
DSYLS39	1807582	16.76	7.04
DSYLS40	1510789	14.01	6.59
DSYLS41	2247235	20.84	8.61
DSYLS42	2105172	19.52	8.17
DSYLS43	2432378	22.55	8.25
DSYLS44	1509410	14	6.81
DSYLS45	2690618	24.95	11.11
DSYLS46	1574699	14.6	7.39
DSYLS47	1771317	16.42	7.9
DSYLS48	1537572	14.26	7.35
DSYLS49	1887738	17.5	7.78
DSYLS50	1551302	14.38	6.47
DSYLS51	2447174	22.69	9.86
DSYLS52	1205888	11.18	6.05
DSYLS53	2087960	19.36	7.67
DSYLS54	1604352	14.88	7.34
DSYLS55	2203724	20.43	7.2
DSYLS56	2374938	22.02	7.7
DSYLS57	2179345	20.21	7.21
DSYLS58	1617762	15	6.83
DSYLS59	1793895	16.63	7.75
DSYLS60	1640743	15.21	7.81
DSYLS61	1481880	13.74	7.02
DSYLS62	2282477	21.16	7.66
DSYLS63	3165962	29.36	7.99
DSYLS64	2793166	25.9	7.49
DSYLS65	2789176	25.86	7.16
DSYLS66	3011630	27.93	7.77
DSYLS67	4616267	42.8	14.39
DSYLS68	2593593	24.05	6.65
DSYLS69	2526043	23.42	6.23
DSYLS70	3497038	32.43	8.48
DSYLS71	3439547	31.89	8.68
DSYLS72	2654536	24.61	9.16
DSYLS73	3068306	28.45	7.8
DSYLS74	2685703	24.9	6.72
DSYLS75	2793864	25.91	7.42
DSYLS76	3099832	28.74	7.58
DSYLS77	2973715	27.57	7.93
DSYLS78	3076857	28.53	8.09
DSYLS79	2885572	26.76	7.37
DSYLS80	2999118	27.81	7.47
DSYLS81	3103269	28.78	7.18
DSYLS82	2728230	25.3	7.51
DSYLS83	2939358	27.26	7.21
DSYLS84	2706131	25.09	7.85
DSYLS85	2222240	20.61	8.06
DSYLS86	2802360	25.99	8.13
DSYLS87	2906858	26.95	8.74
DSYLS88	2808875	26.05	7.69
DSYLS89	2544317	23.59	7.78
DSYLS90	2904834	26.94	7.95
DSYLS91	2678598	24.84	7.86
DSYLS92	1971956	18.29	8.09
DSYLS93	2537566	23.53	7.47
DSYLS94	2305149	21.37	7.82
DSYLS95	2297318	21.3	7.92
DSYLS96	2725395	25.27	8.34
DSYLS97	3551145	32.93	8.85
DSYLS98	1369140	12.7	5.84
DSYLS99	1128592	10.46	6.06
DSYLS100	2434482	22.57	7.57
DSYLS101	3370528	31.25	8.18
DSYLS102	1300215	12.06	7.1
DSYLS103	2424656	22.48	7.45
DSYLS104	2763292	25.62	8.25
DSYLS105	2276027	21.1	7.72
DSYLS106	2368933	21.97	7.66
DSYLS107	2224475	20.63	8.43
DSYLS108	1295249	12.01	6.88
DSYLS109	2323329	21.54	7.57
DSYLS110	2243918	20.81	7.81
DSYLS111	4219771	39.13	10.25
DSYLS112	2346844	21.76	7.18
DSYLS113	2747910	25.48	7.69
DSYLS114	2774052	25.72	7.65
DSYLS115	2397069	22.23	7.84
DSYLS116	2864889	26.56	8.84
DSYLS117	2893302	26.83	7.6
DSYLS118	3026686	28.07	7.77
DSYLS119	3495078	32.41	8.82
DSYLS120	2510342	23.28	7.38
DSYLS121	2520503	23.37	6.86
DSYLS122	2635825	24.44	7.54
DSYLS123	2848516	26.41	7.44
DSYLS124	3023318	28.03	7.5
DSYLS125	2478008	22.98	7.34
DSYLS126	1324939	12.29	6.47
DSYLS127	1515674	14.05	7.69
DSYLS128	1294768	12.01	6.46
DSYLS129	1545293	14.33	7.28
DSYLS130	2564288	23.78	6.89
DSYLS131	2244029	20.81	6.34
DSYLS132	1933034	17.92	6.73
DSYLS133	1306280	12.11	6.64
DSYLS134	1669550	15.48	8
DSYLS135	1215169	11.27	6.44
DSYLS136	2086895	19.35	6.25
DSYLS137	2420186	22.44	5.96
DSYLS138	2408292	22.33	6.51
DSYLS139	2233023	20.71	6.73
DSYLS140	1227019	11.38	6.77
DSYLS141	1197228	11.1	6.48
DSYLS142	1329460	12.33	8.47
DSYLS143	1355284	12.57	6.91
DSYLS144	1118292	10.37	6.45
DSYLS145	2552882	23.67	9.91
DSYLS146	1146851	10.63	5.28
DSYLS147	2244044	20.81	9.86
DSYLS148	1982902	18.39	7.31
DSYLS149	1914375	17.75	8.79
DSYLS150	2737375	25.38	7.46
DSYLS151	1413757	13.11	6.66
DSYLS152	2352878	21.82	6.76
DSYLS153	2094133	19.42	7.37
DSYLS154	1317317	12.21	7.36
DSYLS155	1612259	14.95	7.35
DSYLS156	1340312	12.43	6.92
DSYLS157	1832991	17	7.6
DSYLS158	1210867	11.23	6.82
DSYLS159	1423416	13.2	7.06
DSYLS160	1751063	16.24	7.44
DSYLS161	2430688	22.54	7.03
DSYLS162	2478439	22.98	11.66
DSYLS163	1361105	12.62	6.52
DSYLS164	1652203	15.32	7.68
DSYLS165	1130263	10.48	6.03
DSYLS166	1350303	12.52	6.39
DSYLS167	1411381	13.09	7.19
DSYLS168	2181146	20.22	7.27
DSYLS169	2445506	22.68	6.98
DSYLS170	2348743	21.78	7.57
DSYLS171	2437761	22.6	7.16
DSYLS172	2409266	22.34	7.38
DSYLS173	2500620	23.19	7.37
DSYLS174	2477782	22.98	7.49
DSYLS175	1726147	16.01	6.16
DSYLS176	2243537	20.8	6.66
DSYLS177	2493485	23.12	7.01
DSYLS178	2952069	27.37	8.01
DSYLS179	2390088	22.16	6.67
DSYLS180	2410172	22.35	6.51
DSYLS181	2631226	24.4	7
DSYLS182	2486383	23.06	7.21
DSYLS183	2124370	19.7	6.76
DSYLS184	2389596	22.16	7.63
DSYLS185	2079146	19.28	6.34
DSYLS186	2050695	19.02	7.84
DSYLS187	2441707	22.64	7.43
DSYLS188	2444744	22.67	7.71
DSYLS189	1612690	14.95	8.11
DSYLS190	1333410	12.36	7.08
DSYLS191	2419520	22.44	7.19
DSYLS192	1218266	11.3	6.29
DSYLS193	1580444	14.65	7.58
DSYLS194	1870158	17.34	7.21
DSYLS195	1542091	14.3	6.5
DSYLS196	1867084	17.31	7.23
DSYLS197	1746069	16.19	6.71
DSYLS198	1845873	17.12	7.36
DSYLS199	2314493	21.46	6.78
DSYLS200	1713723	15.89	6.33
DSYLS201	1400562	12.99	7.17
DSYLS202	933724	8.66	6.1
DSYLS203	3424508	31.75	11.13
DSYLS204	1263032	11.71	6.95
DSYLS205	1283856	11.9	7.2
DSYLS206	1644899	15.25	7.63
DSYLS207	1395108	12.94	6.8
DSYLS208	1559256	14.46	7.47
DSYLS209	1431925	13.28	6.66
DSYLS210	1982632	18.38	8.3
DSYLS211	2206520	20.46	7.7
DSYLS212	1632430	15.14	8.13
DSYLS213	1208749	11.21	6.56
DSYLS214	1393871	12.92	7.45
DSYLS215	1512750	14.03	8.07
DSYLS216	2015167	18.69	7.82
DSYLS217	1341311	12.44	7.9
DSYLS218	867966	8.05	6.66
DSYLS219	1362987	12.64	6.63
DSYLS220	2308397	21.4	7.28
DSYLS221	1320789	12.25	7.41
DSYLS222	1109782	10.29	6.42
DSYLS223	1303476	12.09	6.79
Average	2216210	20.55	7.51
