# Supplementary material for: Genome-Wide Association Study of Growth Traits in a Four-Way Crossbred Pig Population
Source: Genes (Basel). 2022 Oct 31;13(11):1990. doi: 10.3390/genes13111990 (PMC9689869; doi:10.3390/genes13111990)
Supplement: Supplementary file 1 [file genes-13-01990-s001.zip › Table S5.xlsx]

## Sheet: SNPs distribution
Table S5 SNPs distribution on each Sus Scrofa chromosome
Chromosome	Chromosome length (Mb)	Total SNPs	Filtered SNPs	Density of filtered SNPs (kb)
1	274.331	962754	20243	13.5519
2	151.936	660827	13273	11.447
3	132.849	664042	13050	10.18
4	130.911	574489	12588	10.3997
5	104.526	482531	9709	10.7659
6	170.844	824442	16685	10.2394
7	121.844	591418	12173	10.0094
8	138.966	558536	12296	11.3017
9	139.512	634613	13944	10.0052
10	69.3595	418236	9101	7.62108
11	79.17	386093	8224	9.6267
12	61.6027	390815	7156	8.60855
13	208.335	729800	15140	13.7605
14	141.755	662647	13709	10.3403
15	140.413	546445	12131	11.5747
16	79.9443	363968	8639	9.25388
17	63.4941	364104	7783	8.15805
18	55.983	302386	6760	8.2815
Average	125.88	562119	11811.3	10.2847
SNP density was presented as the average physical distance between two adjacent SNP loci.
