# Supplementary material for: Genome-Wide Association Study of Growth Traits in a Four-Way Crossbred Pig Population
Source: Genes (Basel). 2022 Oct 31;13(11):1990. doi: 10.3390/genes13111990 (PMC9689869; doi:10.3390/genes13111990)
Supplement: Supplementary file 1 [file genes-13-01990-s001.zip › Table S6.xlsx]

## Sheet: significant SNPs
Table S6 The description of significant SNPs and candidate genes for growth traits
Trait1	SNP2	SSC3	Position (bp)4	p-value5	−log10(p)6	Allele	Count	MAF7	PVE (%)8	Gene ID	Start (bp)9	End (bp)10	Distance (bp)11	Gene Symbol12	Description	GO Annotation13
LBT	rs322460444	4	48044152	3.53×10-7	6.45*	G/C	G:120_C:314	0.28	7.285	NA	NA	NA	NA	NA	NA	NA
	rs332806988	4	48044328	1.56×10-6	5.81	G/A	G:120_A:314	0.28	6.433	NA	NA	NA	NA	NA	NA	NA
	rs331800550	10	50412008	3.34×10-6	5.48	A/G	A:243_G:133	0.35	16.711	ENSSSCG00000028135	50365786	50463271	within	PRTFDC1	Hypoxanthine-guanine phosphoribosyltransferase domain-containing protein 1	Molecular Function: magnesium ion binding (GO:0000287);; Molecular Function: hypoxanthine phosphoribosyltransferase activity (GO:0004422);; Cellular Component: cytosol (GO:0005829);; Biological Process: adenine salvage (GO:0006168);; Biological Process: guanine salvage (GO:0006178);; Biological Process: GMP salvage (GO:0032263);; Biological Process: IMP salvage (GO:0032264);; Molecular Function: …
										ENSSSCG00000032929	50310984	50341238	D_70770	ENKUR	Enkurin	Cellular Component: acrosomal vesicle (GO:0001669);; Molecular Function: calmodulin binding (GO:0005516);; Cellular Component: sperm principal piece (GO:0097228);;
										ENSSSCG00000037690	50441574	50442672	U_29566	ATP5O	ATP synthase, H+ transporting, mitochondrial F1 complex, O subunit	Cellular Component: mitochondrial proton-transporting ATP synthase complex (GO:0005753);; Biological Process: ATP biosynthetic process (GO:0006754);; Biological Process: proton transport (GO:0015992);;
	rs326770976	18	54485425	2.34×10-6	5.63	C/T	C:167_T:243	0.41	7.421	ENSSSCG00000016769	54308144	54429939	D_55486	CDK13	Cyclin dependent kinase 13	Biological Process: alternative mRNA splicing, via spliceosome (GO:0000380);; Cellular Component: cyclin K-CDK13 complex (GO:0002945);; Molecular Function: ATP binding (GO:0005524);; Cellular Component: extracellular space (GO:0005615);; Cellular Component: Golgi apparatus (GO:0005794);; Molecular Function: RNA polymerase II carboxy-terminal domain kinase activity (GO:0008353);; Cellular Componen…
										ENSSSCG00000048439	54550238	54588980	U_64813	RALA	RAS like proto-oncogene A	Cellular Component: exocyst (GO:0000145);; Biological Process: cytokinesis (GO:0000910);; Biological Process: neural tube closure (GO:0001843);; Molecular Function: GTPase activity (GO:0003924);; Molecular Function: GTP binding (GO:0005525);; Cellular Component: autophagosome (GO:0005776);; Cellular Component: plasma membrane (GO:0005886);; Cellular Component: focal adhesion (GO:0005925);; Biolog…
	rs329156045	1	218215597	4.17×10-6	5.38	C/G	C:372_G:66	0.15	0.715	ENSSSCG00000005224	217629331	218117267	D_98330	GLIS3	GLIS family zinc finger 3	Molecular Function: nucleic acid binding (GO:0003676);; Cellular Component: nucleoplasm (GO:0005654);; Cellular Component: Golgi apparatus (GO:0005794);; Biological Process: regulation of transcription from RNA polymerase II promoter (GO:0006357);; Molecular Function: metal ion binding (GO:0046872);;
ADG30−60	rs334892514	18	42029014	2.47×10-6	5.61	C/T	C:221_T:147	0.4	4.351	ENSSSCG00000016672	41917402	41972301	D_56713	ADCYAP1R1	Adenylate cyclase activating polypeptide 1 (pituitary) receptor type I	Molecular Function: vasoactive intestinal polypeptide receptor activity (GO:0004999);; Cellular Component: plasma membrane (GO:0005886);; Biological Process: cell surface receptor signaling pathway (GO:0007166);; Biological Process: G-protein coupled receptor signaling pathway (GO:0007186);; Cellular Component: integral component of membrane (GO:0016021);; Cellular Component: receptor complex (GO…
										ENSSSCG00000016673	42030510	42046184	U_1496	GHRHR	Growth hormone releasing hormone receptor	Cellular Component: nuclear inner membrane (GO:0005637);; Cellular Component: nuclear outer membrane (GO:0005640);; Cellular Component: plasma membrane (GO:0005886);; Biological Process: adenylate cyclase-activating G-protein coupled receptor signaling pathway (GO:0007189);; Biological Process: lactation (GO:0007595);; Biological Process: positive regulation of cell proliferation (GO:0008284);; B…
										ENSSSCG00000016674	42096353	42227698	U_67339	MINDY4	Probable ubiquitin carboxyl-terminal hydrolase MINDY-4	NA
										ENSSSCG00000033190	42063481	42076746	U_34467	AQP1	Aquaporin 1	Biological Process: glomerular filtration (GO:0003094);; Molecular Function: intracellular cGMP activated cation channel activity (GO:0005223);; Molecular Function: potassium channel activity (GO:0005267);; Cellular Component: cytoplasm (GO:0005737);; Cellular Component: integral component of plasma membrane (GO:0005887);; Biological Process: cGMP biosynthetic process (GO:0006182);; Molecular Fun…
	rs690227348	18	42029093	3.27×10-6	5.49	C/T	C:223_T:147	0.4	4.431	ENSSSCG00000016672	41917402	41972301	D_56792	ADCYAP1R1	Adenylate cyclase activating polypeptide 1 (pituitary) receptor type I	Molecular Function: vasoactive intestinal polypeptide receptor activity (GO:0004999);; Cellular Component: plasma membrane (GO:0005886);; Biological Process: cell surface receptor signaling pathway (GO:0007166);; Biological Process: G-protein coupled receptor signaling pathway (GO:0007186);; Cellular Component: integral component of membrane (GO:0016021);; Cellular Component: receptor complex (GO…
										ENSSSCG00000016673	42030510	42046184	U_1417	GHRHR	Growth hormone releasing hormone receptor	Cellular Component: nuclear inner membrane (GO:0005637);; Cellular Component: nuclear outer membrane (GO:0005640);; Cellular Component: plasma membrane (GO:0005886);; Biological Process: adenylate cyclase-activating G-protein coupled receptor signaling pathway (GO:0007189);; Biological Process: lactation (GO:0007595);; Biological Process: positive regulation of cell proliferation (GO:0008284);; B…
										ENSSSCG00000016674	42096353	42227698	U_67260	MINDY4	Probable ubiquitin carboxyl-terminal hydrolase MINDY-4	NA
										ENSSSCG00000033190	42063481	42076746	U_34388	AQP1	Aquaporin 1	Biological Process: glomerular filtration (GO:0003094);; Molecular Function: intracellular cGMP activated cation channel activity (GO:0005223);; Molecular Function: potassium channel activity (GO:0005267);; Cellular Component: cytoplasm (GO:0005737);; Cellular Component: integral component of plasma membrane (GO:0005887);; Biological Process: cGMP biosynthetic process (GO:0006182);; Molecular Fun…
	rs325760894	4	68428526	7.42×10-6	5.13	G/T	G:192_T:242	0.44	18.274	ENSSSCG00000006215	68483977	68486118	U_55451	CRH	Corticotropin releasing hormone	Biological Process: synaptic transmission, dopaminergic (GO:0001963);; Molecular Function: hormone activity (GO:0005179);; Cellular Component: extracellular space (GO:0005615);; Biological Process: glucocorticoid biosynthetic process (GO:0006704);; Biological Process: inflammatory response (GO:0006954);; Biological Process: female pregnancy (GO:0007565);; Biological Process: lung development (GO:…
										ENSSSCG00000006216	68487109	68530889	U_58583	TRIM55	Tripartite motif containing 55	Cellular Component: intracellular (GO:0005622);; Molecular Function: zinc ion binding (GO:0008270);; Molecular Function: identical protein binding (GO:0042802);;
	rs81382100	4	68463657	1.31×10-6	5.88	C/T	C:239_T:193	0.45	18.252	ENSSSCG00000006215	68483977	68486118	U_20320	CRH	Corticotropin releasing hormone	Biological Process: synaptic transmission, dopaminergic (GO:0001963);; Molecular Function: hormone activity (GO:0005179);; Cellular Component: extracellular space (GO:0005615);; Biological Process: glucocorticoid biosynthetic process (GO:0006704);; Biological Process: inflammatory response (GO:0006954);; Biological Process: female pregnancy (GO:0007565);; Biological Process: lung development (GO:…
										ENSSSCG00000006216	68487109	68530889	U_23452	TRIM55	Tripartite motif containing 55	Cellular Component: intracellular (GO:0005622);; Molecular Function: zinc ion binding (GO:0008270);; Molecular Function: identical protein binding (GO:0042802);;
										ENSSSCG00000006217	68557670	68641134	U_94013	DNAJC5B	DnaJ heat shock protein family (Hsp40) member C5 beta	Cellular Component: integral component of membrane (GO:0016021);;
	rs320502793	4	68493463	7.85×10-6	5.11	A/G	A:217_G:213	0.5	19.351	ENSSSCG00000006215	68483977	68486118	D_7345	CRH	Corticotropin releasing hormone	Biological Process: synaptic transmission, dopaminergic (GO:0001963);; Molecular Function: hormone activity (GO:0005179);; Cellular Component: extracellular space (GO:0005615);; Biological Process: glucocorticoid biosynthetic process (GO:0006704);; Biological Process: inflammatory response (GO:0006954);; Biological Process: female pregnancy (GO:0007565);; Biological Process: lung development (GO:…
										ENSSSCG00000006216	68487109	68530889	within	TRIM55	Tripartite motif containing 55	Cellular Component: intracellular (GO:0005622);; Molecular Function: zinc ion binding (GO:0008270);; Molecular Function: identical protein binding (GO:0042802);;
										ENSSSCG00000006217	68557670	68641134	U_64207	DNAJC5B	DnaJ heat shock protein family (Hsp40) member C5 beta	Cellular Component: integral component of membrane (GO:0016021);;
	rs343861518	4	69412241	8.15×10-7	6.09	G/C	G:254_C:172	0.4	17.951	NA	NA	NA	NA	NA	NA	NA
	rs1113396315	4	70143257	7.01×10-7	6.15	A/G	A:152_G:290	0.34	17.907	NA	NA	NA	NA	NA	NA	NA
	rs1109743980	4	70143432	6.02×10-6	5.22	T/G	T:153_G:289	0.35	16.243	NA	NA	NA	NA	NA	NA	NA
	rs329813006	8	89679720	1.87×10-6	5.73	G/A	G:299_A:73	0.2	11.809	ENSSSCG00000049552	89763176	89765007	U_83456	NA	NA	NA
	rs1108375655	8	98710348	1.53×10-6	5.81	T/A	T:363_A:75	0.17	8.697	NA	NA	NA	NA	NA	NA	NA
ADG60−100	rs331585700	3	5056315	2.20×10-7	6.66*	G/A	G:200_A:160	0.44	2.464	ENSSSCG00000034768	4900571	5002199	D_54116	CYTH3	Cytohesin 3	Cellular Component: ruffle (GO:0001726);; Molecular Function: ARF guanyl-nucleotide exchange factor activity (GO:0005086);; Molecular Function: phosphatidylinositol-3,4,5-trisphosphate binding (GO:0005547);; Cellular Component: cytosol (GO:0005829);; Cellular Component: extrinsic component of cytoplasmic side of plasma membrane (GO:0031234);; Biological Process: regulation of ARF protein signal t…
										ENSSSCG00000043513	5144627	5186833	U_88312	RSPH10B	Radial spoke head 10 homolog B	NA
										ENSSSCG00000007589	5146632	5199286	U_90317	RSPH10B	Radial spoke head 10 homolog B	NA
										ENSSSCG00000007590	5113230	5145634	U_56915	PMS2	PMS1 homolog 2, mismatch repair system component	Molecular Function: single-stranded DNA binding (GO:0003697);; Molecular Function: ATP binding (GO:0005524);; Cellular Component: nucleoplasm (GO:0005654);; Cellular Component: cytoplasm (GO:0005737);; Biological Process: mismatch repair (GO:0006298);; Cellular Component: microtubule cytoskeleton (GO:0015630);; Biological Process: somatic hypermutation of immunoglobulin genes (GO:0016446);; Molec…
										ENSSSCG00000007592	5075037	5113622	U_18722	EIF2AK1	Eukaryotic translation initiation factor 2 alpha kinase 1	Biological Process: acute inflammatory response (GO:0002526);; Molecular Function: eukaryotic translation initiation factor 2alpha kinase activity (GO:0004694);; Molecular Function: ATP binding (GO:0005524);; Cellular Component: cytoplasm (GO:0005737);; Biological Process: phagocytosis (GO:0006909);; Biological Process: negative regulation of cell proliferation (GO:0008285);; Biological Process: …
										ENSSSCG00000007593	5097970	5102022	U_41655	ANKRD61	Ankyrin repeat domain-containing protein 61	NA
										ENSSSCG00000024245	5109617	5117985	U_53302	AIMP2	Aminoacyl tRNA synthetase complex interacting multifunctional protein 2	Cellular Component: nucleus (GO:0005634);; Biological Process: negative regulation of cell proliferation (GO:0008285);; Cellular Component: membrane (GO:0016020);; Biological Process: positive regulation of protein ubiquitination (GO:0031398);; Biological Process: Type II pneumocyte differentiation (GO:0060510);;
										ENSSSCG00000032705	5002431	5048284	D_8031	USP42	Ubiquitin specific peptidase 42	Molecular Function: thiol-dependent ubiquitin-specific protease activity (GO:0004843);; Biological Process: ubiquitin-dependent protein catabolic process (GO:0006511);; Biological Process: spermatogenesis (GO:0007283);; Biological Process: protein deubiquitination (GO:0016579);; Biological Process: cell differentiation (GO:0030154);;
	rs320122060	17	56296081	9.87×10-6	5.01	A/T	A:126_T:274	0.32	7.895	NA	NA	NA	NA	NA	NA	NA
	rs345500298	1	76023182	7.67×10-6	5.12	C/T	C:311_T:81	0.21	11.539	ENSSSCG00000004404	76107509	76180193	U_84327	WASF1	WAS protein family member 1	Molecular Function: actin binding (GO:0003779);; Cellular Component: mitochondrial outer membrane (GO:0005741);; Cellular Component: cytoskeleton (GO:0005856);; Cellular Component: focal adhesion (GO:0005925);; Cellular Component: cell cortex (GO:0005938);; Biological Process: Rac protein signal transduction (GO:0016601);; Cellular Component: lamellipodium (GO:0030027);; Cellular Component: SCAR …
										ENSSSCG00000004406	75979385	75982159	D_41023	GPR6	G protein-coupled receptor 6	Biological Process: sphingosine-1-phosphate signaling pathway (GO:0003376);; Cellular Component: cytosol (GO:0005829);; Biological Process: positive regulation of cytosolic calcium ion concentration (GO:0007204);; Cellular Component: integral component of membrane (GO:0016021);; Molecular Function: sphingosine-1-phosphate receptor activity (GO:0038036);;
	rs339086246	2	83639778	7.45×10-6	5.13	G/T	G:418_T:28	0.06	12.517	ENSSSCG00000014072	83684329	83689242	U_44551	ENC1	Ectodermal-neural cortex 1	Molecular Function: actin binding (GO:0003779);; Cellular Component: cytoplasm (GO:0005737);; Biological Process: nervous system development (GO:0007399);; Biological Process: proteasomal ubiquitin-independent protein catabolic process (GO:0010499);; Biological Process: protein ubiquitination (GO:0016567);; Biological Process: negative regulation of translation (GO:0017148);; Cellular Component: …
		13	94905576	6.29×10-8	7.2*	C/G	C:414_G:30	0.07	13.468	NA	NA	NA	NA	NA	NA	NA
		14	131969638	6.56×10-7	6.18	C/T	C:345_T:29	0.08	11.917	ENSSSCG00000010701	131861786	131919554	D_50084	BTBD16	BTB domain containing 16	NA
										ENSSSCG00000010702	131946792	132016660	within	PLEKHA1	Pleckstrin homology domain-containing family A member 1	Biological Process: luteinization (GO:0001553);; Cellular Component: nucleoplasm (GO:0005654);; Cellular Component: cytoplasm (GO:0005737);; Biological Process: spermatogenesis (GO:0007283);; Biological Process: androgen metabolic process (GO:0008209);; Biological Process: estrogen metabolic process (GO:0008210);; Biological Process: post-embryonic development (GO:0009791);; Biological Process: p…
										ENSSSCG00000010703	132043006	132103595	U_73368	HTRA1	HtrA serine peptidase 1	NA
	rs339540227	1	266994904	1.26×10-6	5.9	A/G	A:392_G:24	0.06	14.093	ENSSSCG00000036926	266933542	267105788	within	MVB12B	Multivesicular body subunit 12B	NA
ADG30−100	rs1111308563	14	32807938	9.76×10-6	5.01	C/T	C:393_T:37	0.09	6.96	ENSSSCG00000040595	32798925	32841811	within	BRAP	BRCA1 associated protein	Cellular Component: ubiquitin ligase complex (GO:0000151);; Biological Process: MAPK cascade (GO:0000165);; Molecular Function: nucleotide binding (GO:0000166);; Cellular Component: cytoplasm (GO:0005737);; Biological Process: Ras protein signal transduction (GO:0007265);; Molecular Function: nuclear localization sequence binding (GO:0008139);; Molecular Function: zinc ion binding (GO:0008270);; …
										ENSSSCG00000009834	32656558	32771813	5'_36125	NA	NA	NA
										ENSSSCG00000009836	32841910	32890983	5'_33972	ACAD10	Acyl-CoA dehydrogenase family member 10	NA
		5	89860734	7.29×10-6	5.14	T/C	T:310_C:50	0.14	3.04	NA	NA	NA	NA	NA	NA	NA
		5	89860738	6.83×10-6	5.17	T/C	T:311_C:51	0.14	2.43	NA	NA	NA	NA	NA	NA	NA
		5	89860746	6.83×10-6	5.17	T/G	T:311_G:51	0.14	2.43	NA	NA	NA	NA	NA	NA	NA
BL	rs335597506	7	25222438	2.00×10-6	5.7	C/G	C:62_G:384	0.14	0.766	ENSSSCG00000001469	25117685	25125847	D_96591	SLA-DMB	SLA-DM beta chain	Biological Process: antigen processing and presentation of peptide or polysaccharide antigen via MHC class II (GO:0002504);; Biological Process: immune response (GO:0006955);; Cellular Component: integral component of membrane (GO:0016021);; Cellular Component: MHC class II protein complex (GO:0042613);;
										ENSSSCG00000001470	25133214	25138348	D_84090	SLA-DMA	SLA-DM alpha chain	Biological Process: peptide antigen assembly with MHC class II protein complex (GO:0002503);; Biological Process: immune response (GO:0006955);; Cellular Component: cell surface (GO:0009986);; Cellular Component: integral component of membrane (GO:0016021);; Molecular Function: MHC class II protein complex binding (GO:0023026);; Cellular Component: MHC class II protein complex (GO:0042613);; Cell…
										ENSSSCG00000001471	25150658	25165433	D_57005	BRD2	Bromodomain containing protein 2	Molecular Function: chromatin binding (GO:0003682);; Cellular Component: nucleus (GO:0005634);; Cellular Component: cytoplasm (GO:0005737);; Biological Process: nucleosome assembly (GO:0006334);; Biological Process: regulation of transcription from RNA polymerase II promoter (GO:0006357);; Molecular Function: lysine-acetylated histone binding (GO:0070577);;
										ENSSSCG00000001472	25178086	25182954	D_39484	SLA-DOA	SLA-DO alpha	Biological Process: negative regulation of antigen processing and presentation of peptide antigen via MHC class II (GO:0002587);; Biological Process: immune response (GO:0006955);; Cellular Component: integral component of membrane (GO:0016021);; Biological Process: antigen processing and presentation of exogenous peptide antigen via MHC class II (GO:0019886);; Molecular Function: MHC class II pr…
										ENSSSCG00000001473	25204496	25234888	within	COL11A2	Collagen type XI alpha 2 chain	NA
										ENSSSCG00000001474	25236007	25242875	U_13569	RXRB	Retinoid X receptor beta	Molecular Function: RNA polymerase II regulatory region sequence-specific DNA binding (GO:0000977);; Molecular Function: transcriptional activator activity, RNA polymerase II transcription regulatory region sequence-specific binding (GO:0001228);; Molecular Function: steroid hormone receptor activity (GO:0003707);; Molecular Function: RNA polymerase II transcription factor activity, ligand-activa…
										ENSSSCG00000001475	25242969	25247407	U_20531	SLC39A7	Solute carrier family 39 member 7	Molecular Function: zinc ion transmembrane transporter activity (GO:0005385);; Cellular Component: nucleoplasm (GO:0005654);; Cellular Component: endoplasmic reticulum membrane (GO:0005789);; Cellular Component: Golgi apparatus (GO:0005794);; Biological Process: cellular zinc ion homeostasis (GO:0006882);; Cellular Component: integral component of membrane (GO:0016021);; Biological Process: zinc …
										ENSSSCG00000001476	25247608	25249785	U_25170	HSD17B8	Hydroxysteroid 17-beta dehydrogenase 8	NA
										ENSSSCG00000001477	25251486	25255526	U_29048	RING1	Ring finger protein 1	Cellular Component: sex chromatin (GO:0001739);; Molecular Function: chromatin binding (GO:0003682);; Cellular Component: cytoplasm (GO:0005737);; Molecular Function: zinc ion binding (GO:0008270);; Biological Process: anterior/posterior pattern specification (GO:0009952);; Cellular Component: nuclear speck (GO:0016607);; Molecular Function: ligase activity (GO:0016874);; Cellular Component: PRC1…
	rs345579787	7	27607156	3.86×10-6	5.41	T/C	T:278_C:104	0.27	2.17	NA	NA	NA	NA	NA	NA	NA
	rs1108515205	7	29158720	3.50×10-6	5.46	G/A	G:380_A:48	0.11	13.115	NA	NA	NA	NA	NA	NA	NA
	rs341689410	7	30292654	3.37×10-6	5.47	G/A	G:377_A:59	0.14	13.045	ENSSSCG00000001523	30179305	30279121	D_13533	GRM4	Glutamate metabotropic receptor 4	Biological Process: activation of MAPK activity (GO:0000187);; Molecular Function: group III metabotropic glutamate receptor activity (GO:0001642);; Cellular Component: integral component of plasma membrane (GO:0005887);; Biological Process: adenylate cyclase-inhibiting G-protein coupled glutamate receptor signaling pathway (GO:0007196);; Cellular Component: cytoplasmic vesicle (GO:0031410);; Cel…
										ENSSSCG00000023160	30329550	30332051	U_36896	SMIM29	Small integral membrane protein 29	NA
										ENSSSCG00000031593	30320307	30443535	U_27653	NUDT3	Nudix hydrolase 3	Molecular Function: magnesium ion binding (GO:0000287);; Molecular Function: diphosphoinositol-polyphosphate diphosphatase activity (GO:0008486);; Cellular Component: extracellular exosome (GO:0070062);; Biological Process: diphosphoinositol polyphosphate catabolic process (GO:0071544);;
										ENSSSCG00000032242	30320454	30329409	U_27800	HMGA1	High mobility group AT-hook 1	NA
		7	32321184	5.97×10-6	5.22	G/A	G:399_A:39	0.09	13.061	ENSSSCG00000036130	32402152	32407663	U_80968	NA	NA	Molecular Function: prostaglandin D receptor activity (GO:0004956);; Cellular Component: integral component of plasma membrane (GO:0005887);; Biological Process: G-protein coupled receptor signaling pathway, coupled to cyclic nucleotide second messenger (GO:0007187);; Biological Process: neuropeptide signaling pathway (GO:0007218);; Biological Process: chemical synaptic transmission (GO:0007268);…
										ENSSSCG00000001563	32206541	32253636	D_67548	STK38	Serine/threonine kinase 38	Molecular Function: magnesium ion binding (GO:0000287);; Molecular Function: protein serine/threonine kinase activity (GO:0004674);; Molecular Function: ATP binding (GO:0005524);; Cellular Component: cytoplasm (GO:0005737);; Biological Process: peptidyl-serine phosphorylation (GO:0018105);; Molecular Function: mitogen-activated protein kinase kinase kinase binding (GO:0031435);; Biological Proces…
										ENSSSCG00000001564	32289480	32298589	D_22595	SRSF3	Serine/arginine-rich splicing factor 3-like	Molecular Function: nucleotide binding (GO:0000166);; Cellular Component: nuclear speck (GO:0016607);; Molecular Function: phospholipase binding (GO:0043274);; Molecular Function: RNA binding (GO:0044822);;
										ENSSSCG00000001565	32359455	32363761	U_38271	CDKN1A	Cyclin-dependent kinase inhibitor 1	Biological Process: G2/M transition of mitotic cell cycle (GO:0000086);; Cellular Component: cyclin-dependent protein kinase holoenzyme complex (GO:0000307);; Molecular Function: cyclin-dependent protein serine/threonine kinase inhibitor activity (GO:0004861);; Cellular Component: cytosol (GO:0005829);; Biological Process: DNA damage response, signal transduction by p53 class mediator resulting i…
										ENSSSCG00000001566	32372459	32401980	U_51275	RAB44	Ras-related protein Rab-44	Molecular Function: calcium ion binding (GO:0005509);; Molecular Function: GTP binding (GO:0005525);; Cellular Component: intracellular (GO:0005622);; Biological Process: small GTPase mediated signal transduction (GO:0007264);;
										ENSSSCG00000001567	32409688	32508380	U_88504	CPNE5	Copine 5	NA
BH	rs325507255	7	106939420	4.87×10-6	5.31	T/A	T:309_A:91	0.23	10.082	NA	NA	NA	NA	NA	NA	NA
		14	116903219	7.61×10-6	5.12	T/A	T:112_A:280	0.29	12.041	NA	NA	NA	NA	NA	NA	NA
	rs344295524	6	154268127	1.72×10-6	5.77	G/C	G:323_C:99	0.23	2.466	NA	NA	NA	NA	NA	NA	NA
BAH	rs711388225	7	13810919	9.09×10-6	5.04	T/C	T:159_C:269	0.37	7.928	ENSSSCG00000045446	13817107	13818111	U_6188	NHLRC1	NHL repeat containing E3 ubiquitin protein ligase 1	Biological Process: protein polyubiquitination (GO:0000209);; Cellular Component: nucleus (GO:0005634);; Molecular Function: zinc ion binding (GO:0008270);; Molecular Function: ligase activity (GO:0016874);; Biological Process: positive regulation of protein ubiquitination (GO:0031398);; Biological Process: proteasome-mediated ubiquitin-dependent protein catabolic process (GO:0043161);; Cellular …
										ENSSSCG00000001073	13820866	13846012	U_9947	TPMT	S-methyltransferase	Cellular Component: cytoplasm (GO:0005737);; Biological Process: nucleobase-containing compound metabolic process (GO:0006139);; Molecular Function: thiopurine S-methyltransferase activity (GO:0008119);; Biological Process: methylation (GO:0032259);; Cellular Component: extracellular exosome (GO:0070062);;
										ENSSSCG00000001074	13845942	13901263	U_35023	KDM1B	Lysine demethylase 1B	Molecular Function: DNA binding (GO:0003677);; Cellular Component: nucleus (GO:0005634);; Biological Process: regulation of gene expression by genetic imprinting (GO:0006349);; Molecular Function: methyltransferase activity (GO:0008168);; Molecular Function: zinc ion binding (GO:0008270);; Molecular Function: histone demethylase activity (H3-dimethyl-K4 specific) (GO:0034648);; Molecular Function…
										ENSSSCG00000001075	13872775	13935173	U_61856	DEK	DEK proto-oncogene	Molecular Function: DNA binding (GO:0003677);; Cellular Component: nucleus (GO:0005634);; Molecular Function: histone binding (GO:0042393);; Cellular Component: contractile fiber (GO:0043292);; Molecular Function: RNA binding (GO:0044822);; Biological Process: regulation of double-strand break repair via nonhomologous end joining (GO:2001032);;
										ENSSSCG00000020858	13498222	13716757	D_94162	KIF13A	Kinesin family member 13A	Molecular Function: microtubule motor activity (GO:0003777);; Molecular Function: ATP binding (GO:0005524);; Cellular Component: kinesin complex (GO:0005871);; Biological Process: intracellular protein transport (GO:0006886);; Molecular Function: microtubule binding (GO:0008017);; Molecular Function: ATPase activity (GO:0016887);; Biological Process: plus-end-directed vesicle transport along micr…
	rs336803962	7	13810934	9.06×10-6	5.04	G/A	G:161_A:269	0.37	7.806	ENSSSCG00000045446	13817107	13818111	U_6173	NHLRC1	NHL repeat containing E3 ubiquitin protein ligase 1	Biological Process: protein polyubiquitination (GO:0000209);; Cellular Component: nucleus (GO:0005634);; Molecular Function: zinc ion binding (GO:0008270);; Molecular Function: ligase activity (GO:0016874);; Biological Process: positive regulation of protein ubiquitination (GO:0031398);; Biological Process: proteasome-mediated ubiquitin-dependent protein catabolic process (GO:0043161);; Cellular …
										ENSSSCG00000001073	13820866	13846012	U_9932	TPMT	S-methyltransferase	Cellular Component: cytoplasm (GO:0005737);; Biological Process: nucleobase-containing compound metabolic process (GO:0006139);; Molecular Function: thiopurine S-methyltransferase activity (GO:0008119);; Biological Process: methylation (GO:0032259);; Cellular Component: extracellular exosome (GO:0070062);;
										ENSSSCG00000001074	13845942	13901263	U_35008	KDM1B	Lysine demethylase 1B	Molecular Function: DNA binding (GO:0003677);; Cellular Component: nucleus (GO:0005634);; Biological Process: regulation of gene expression by genetic imprinting (GO:0006349);; Molecular Function: methyltransferase activity (GO:0008168);; Molecular Function: zinc ion binding (GO:0008270);; Molecular Function: histone demethylase activity (H3-dimethyl-K4 specific) (GO:0034648);; Molecular Function…
										ENSSSCG00000001075	13872775	13935173	U_61841	DEK	DEK proto-oncogene	Molecular Function: DNA binding (GO:0003677);; Cellular Component: nucleus (GO:0005634);; Molecular Function: histone binding (GO:0042393);; Cellular Component: contractile fiber (GO:0043292);; Molecular Function: RNA binding (GO:0044822);; Biological Process: regulation of double-strand break repair via nonhomologous end joining (GO:2001032);;
										ENSSSCG00000020858	13498222	13716757	D_94177	KIF13A	Kinesin family member 13A	Molecular Function: microtubule motor activity (GO:0003777);; Molecular Function: ATP binding (GO:0005524);; Cellular Component: kinesin complex (GO:0005871);; Biological Process: intracellular protein transport (GO:0006886);; Molecular Function: microtubule binding (GO:0008017);; Molecular Function: ATPase activity (GO:0016887);; Biological Process: plus-end-directed vesicle transport along micr…
	rs341764596	4	18121797	7.47×10-6	5.13	T/C	T:299_C:65	0.18	9.245	NA	NA	NA	NA	NA	NA	NA
	rs318981132	7	23068933	9.92×10-6	5	G/T	G:355_T:81	0.19	3.895	ENSSSCG00000021130	23064442	23066246	D_2687	RPP21	Ribonuclease P/MRP subunit p21	Molecular Function: ribonuclease P activity (GO:0004526);; Cellular Component: nucleolar ribonuclease P complex (GO:0005655);; Biological Process: tRNA processing (GO:0008033);; Biological Process: response to drug (GO:0042493);; Biological Process: RNA phosphodiester bond hydrolysis, endonucleolytic (GO:0090502);;
										ENSSSCG00000024161	22974144	22976930	D_92003	NA	NA	NA
										ENSSSCG00000024604	23166304	23185458	U_97371	ATAT1	Alpha tubulin acetyltransferase 1	Cellular Component: Golgi apparatus (GO:0005794);; Cellular Component: microtubule (GO:0005874);; Cellular Component: clathrin-coated pit (GO:0005905);; Cellular Component: focal adhesion (GO:0005925);; Biological Process: spermatogenesis (GO:0007283);; Molecular Function: tubulin N-acetyltransferase activity (GO:0019799);; Biological Process: dentate gyrus development (GO:0021542);; Cellular Com…
										ENSSSCG00000025892	23112533	23120102	U_43600	NA	NA	Molecular Function: RNA binding (GO:0044822);; Molecular Function: metal ion binding (GO:0046872);;
										ENSSSCG00000029425	23165946	23172998	U_97013	MRPS18B	Mitochondrial ribosomal protein S18B	Molecular Function: structural constituent of ribosome (GO:0003735);; Cellular Component: nucleoplasm (GO:0005654);; Cellular Component: mitochondrial inner membrane (GO:0005743);; Cellular Component: mitochondrial small ribosomal subunit (GO:0005763);; Cellular Component: cell junction (GO:0030054);; Biological Process: mitochondrial translational initiation (GO:0070124);; Biological Process: mi…
										ENSSSCG00000001341	23004251	23015415	D_53518	NA	NA	Biological Process: antigen processing and presentation of peptide antigen via MHC class I (GO:0002474);; Molecular Function: receptor binding (GO:0005102);; Biological Process: immune response (GO:0006955);; Cellular Component: integral component of membrane (GO:0016021);; Molecular Function: peptide antigen binding (GO:0042605);; Cellular Component: MHC class I protein complex (GO:0042612);;
										ENSSSCG00000001342	23050195	23064498	D_4435	TRIM39	Tripartite motif containing 39	Cellular Component: intracellular (GO:0005622);; Molecular Function: zinc ion binding (GO:0008270);;
										ENSSSCG00000001346	23126283	23143993	U_57350	ABCF1	ATP binding cassette subfamily F member 1	NA
										ENSSSCG00000001347	23147478	23165689	U_78545	PPP1R10	Protein phosphatase 1 regulatory subunit 10	NA
										ENSSSCG00000001372	23098168	23112725	U_29235	NA	NA	NA
		14	42805887	2.58×10-6	5.59	C/T	C:311_T:61	0.16	14.586	ENSSSCG00000009950	42835302	42863898	U_29415	PIWIL3	Piwi like RNA-mediated gene silencing 3	Molecular Function: nucleic acid binding (GO:0003676);;
										ENSSSCG00000009951	42790662	42975990	within	SGSM1	Small G protein signaling modulator 1	NA
		14	42805901	8.22×10-6	5.09	A/T	A:330_T:38	0.1	10.597	ENSSSCG00000009950	42835302	42863898	U_29401	PIWIL3	Piwi like RNA-mediated gene silencing 3	Molecular Function: nucleic acid binding (GO:0003676);;
										ENSSSCG00000009951	42790662	42975990	within	SGSM1	Small G protein signaling modulator 1	NA
	rs339643700	14	117218779	7.50×10-6	5.12	G/T	G:374_T:36	0.09	12.466	NA	NA	NA	NA	NA	NA	NA
	rs337355885	14	117218797	5.33×10-6	5.27	C/A	C:377_A:35	0.08	12.843	NA	NA	NA	NA	NA	NA	NA
	rs318249884	14	117218800	5.17×10-6	5.29	G/A	G:377_A:35	0.08	12.843	NA	NA	NA	NA	NA	NA	NA
	rs340120721	14	122489294	2.21×10-6	5.66	G/T	G:152_T:292	0.34	7.52	ENSSSCG00000010631	122538600	122724131	U_49306	GPAM	Glycerol-3-phosphate acyltransferase, mitochondrial	Molecular Function: glycerol-3-phosphate O-acyltransferase activity (GO:0004366);; Cellular Component: mitochondrial outer membrane (GO:0005741);; Cellular Component: mitochondrial inner membrane (GO:0005743);; Cellular Component: plasma membrane (GO:0005886);; Biological Process: fatty acid metabolic process (GO:0006631);; Biological Process: acyl-CoA metabolic process (GO:0006637);; Biological …
CC	rs694911590	17	52722885	9.72×10-6	5.01	A/G	A:394_G:36	0.08	9.568	ENSSSCG00000007477	52743570	52906821	U_20685	NFATC2	Nuclear factor of activated T-cells 2	NA
CD	rs333836911	8	3998544	4.61×10-6	5.34	G/A	G:281_A:159	0.36	7.842	ENSSSCG00000027349	3816137	3929059	D_69485	TBC1D14	TBC1 domain family member 14	Molecular Function: GTPase activator activity (GO:0005096);; Cellular Component: autophagosome (GO:0005776);; Cellular Component: cytosol (GO:0005829);; Biological Process: intracellular protein transport (GO:0006886);; Biological Process: negative regulation of autophagy (GO:0010507);; Molecular Function: Rab GTPase binding (GO:0017137);; Molecular Function: protein kinase binding (GO:0019901);;…
										ENSSSCG00000030673	4095094	4096059	U_96550	BLOC1S4	Biogenesis of lysosomal organelles complex 1 subunit 4	Cellular Component: BLOC-1 complex (GO:0031083);; Biological Process: melanosome organization (GO:0032438);; Biological Process: anterograde synaptic vesicle transport (GO:0048490);; Biological Process: neuromuscular process controlling balance (GO:0050885);; Biological Process: platelet aggregation (GO:0070527);; Cellular Component: axon cytoplasm (GO:1904115);;
	rs334022393	3	49225192	3.09×10-7	6.51*	A/G	A:416_G:22	0.05	12.524	ENSSSCG00000008144	49063988	49198664	D_26528	NCK2	NCK adaptor protein 2	Molecular Function: ARF guanyl-nucleotide exchange factor activity (GO:0005086);; Cellular Component: endoplasmic reticulum (GO:0005783);; Cellular Component: trans-Golgi network (GO:0005802);; Cellular Component: vesicle membrane (GO:0012506);; Biological Process: vesicle-mediated transport (GO:0016192);; Biological Process: cell migration (GO:0016477);; Biological Process: lamellipodium assembl…
	rs692277411	3	55057150	5.06×10-6	5.3	G/A	G:265_A:111	0.3	5.765	ENSSSCG00000034542	55017572	55032344	D_24806	LYG2	Lysozyme g-like protein 2	NA
										ENSSSCG00000034715	55147376	55180694	U_90226	LIPT1	Lipoyltransferase 1	Cellular Component: mitochondrion (GO:0005739);; Biological Process: protein lipoylation (GO:0009249);;
										ENSSSCG00000037588	55137173	55147101	U_80023	GPAT2	Glycerol-3-phosphate acyltransferase 2, mitochondrial	Molecular Function: glycerol-3-phosphate O-acyltransferase activity (GO:0004366);; Cellular Component: mitochondrion (GO:0005739);; Biological Process: glycerol-3-phosphate metabolic process (GO:0006072);; Biological Process: triglyceride biosynthetic process (GO:0019432);;
										ENSSSCG00000045084	55054516	55061640	within	NA	NA	Molecular Function: RNA-directed DNA polymerase activity (GO:0003964);; Molecular Function: endonuclease activity (GO:0004519);; Biological Process: RNA-dependent DNA biosynthetic process (GO:0006278);; Biological Process: nucleic acid phosphodiester bond hydrolysis (GO:0090305);;
										ENSSSCG00000045892	55056723	55064155	within	NA	NA	NA
										ENSSSCG00000008183	55032996	55108355	within	MRPL30	Mitochondrial ribosomal protein L30	Cellular Component: mitochondrial inner membrane (GO:0005743);; Cellular Component: ribosome (GO:0005840);; Biological Process: mitochondrial translational initiation (GO:0070124);; Biological Process: mitochondrial translational elongation (GO:0070125);;
										ENSSSCG00000008185	55054516	55069867	within	MITD1	MIT domain-containing protein 1	Biological Process: mitotic cytokinesis (GO:0000281);; Biological Process: cell separation after cytokinesis (GO:0000920);; Cellular Component: extrinsic component of membrane (GO:0019898);; Molecular Function: protein domain specific binding (GO:0019904);; Cellular Component: midbody (GO:0030496);; Biological Process: negative regulation of protein binding (GO:0032091);; Molecular Function: phos…
		9	63379664	2.67×10-6	5.57	G/A	G:261_A:97	0.27	9.908	NA	NA	NA	NA	NA	NA	NA
	rs705385434	2	78815567	3.81×10-7	6.42*	G/T	G:381_T:27	0.07	15.224	ENSSSCG00000028488	78799448	78802256	D_13311	LTC4S	Leukotriene C4 synthase	Molecular Function: glutathione transferase activity (GO:0004364);; Molecular Function: leukotriene-C4 synthase activity (GO:0004464);; Molecular Function: glutathione peroxidase activity (GO:0004602);; Cellular Component: nuclear outer membrane (GO:0005640);; Cellular Component: endoplasmic reticulum membrane (GO:0005789);; Molecular Function: enzyme activator activity (GO:0008047);; Molecular F…
										ENSSSCG00000014014	78515424	78726999	D_88568	TBC1D9B	TBC1 domain family member 9B	Molecular Function: GTPase activator activity (GO:0005096);; Molecular Function: calcium ion binding (GO:0005509);; Cellular Component: intracellular (GO:0005622);; Biological Process: intracellular protein transport (GO:0006886);; Cellular Component: endomembrane system (GO:0012505);; Molecular Function: Rab GTPase binding (GO:0017137);; Biological Process: regulation of vesicle fusion (GO:00313…
										ENSSSCG00000014015	78730389	78752870	D_62697	MRNIP	MRN complex-interacting protein	NA
										ENSSSCG00000014016	78752768	78784256	D_31311	SQSTM1	Sequestosome 1	Cellular Component: pre-autophagosomal structure (GO:0000407);; Cellular Component: P-body (GO:0000932);; Molecular Function: protein kinase C binding (GO:0005080);; Biological Process: ubiquitin-dependent protein catabolic process (GO:0006511);; Molecular Function: zinc ion binding (GO:0008270);; Cellular Component: aggresome (GO:0016235);; Biological Process: positive regulation of macroautopha…
										ENSSSCG00000014017	78783785	78802295	D_13272	MGAT4B	Mannosyl (alpha-1,3-)-glycoprotein beta-1,4-N-acetylglucosaminyltransferase, isozyme B	NA
										ENSSSCG00000014019	78818411	78876615	U_2844	MAML1	Mastermind like transcriptional coactivator 1	Cellular Component: MAML1-RBP-Jkappa- ICN1 complex (GO:0002193);; Molecular Function: transcription coactivator activity (GO:0003713);; Biological Process: protein phosphorylation (GO:0006468);; Biological Process: positive regulation of transcription of Notch receptor target (GO:0007221);; Biological Process: positive regulation of myotube differentiation (GO:0010831);; Cellular Component: nucle…
										ENSSSCG00000014020	78879031	78915816	U_63464	CANX	Calnexin	NA
RC	rs699438879	17	12944956	5.26×10-6	5.28	C/T	C:370_T:26	0.07	1.169	ENSSSCG00000007034	12758536	13264174	within	PSD3	Pleckstrin and Sec7 domain containing 3	NA
	rs712077976	17	12945181	5.26×10-6	5.28	A/G	A:370_G:26	0.07	1.169	ENSSSCG00000007034	12758536	13264174	within	PSD3	Pleckstrin and Sec7 domain containing 3	NA
	rs332442267	6	72778133	9.66×10-6	5.02	A/C	A:63_C:313	0.17	6.005	ENSSSCG00000032991	72834332	72838912	U_56199	NA	Melanoma antigen preferentially expressed in tumors-like	Biological Process: positive regulation of cell proliferation (GO:0008284);; Molecular Function: retinoic acid receptor binding (GO:0042974);; Biological Process: negative regulation of apoptotic process (GO:0043066);; Biological Process: negative regulation of cell differentiation (GO:0045596);; Biological Process: negative regulation of transcription, DNA-templated (GO:0045892);; Biological Pro…
										ENSSSCG00000033129	72754749	72757562	D_20571	NA	PRAME family member 27-like	NA
										ENSSSCG00000033480	72746423	72750801	D_27332	NA	PRAME family member 27-like	Biological Process: positive regulation of cell proliferation (GO:0008284);; Molecular Function: retinoic acid receptor binding (GO:0042974);; Biological Process: negative regulation of apoptotic process (GO:0043066);; Biological Process: negative regulation of cell differentiation (GO:0045596);; Biological Process: negative regulation of transcription, DNA-templated (GO:0045892);; Biological Pro…
										ENSSSCG00000033821	72765069	72768567	D_9566	NA	PRAME family member 12-like	Biological Process: positive regulation of cell proliferation (GO:0008284);; Molecular Function: retinoic acid receptor binding (GO:0042974);; Biological Process: negative regulation of apoptotic process (GO:0043066);; Biological Process: negative regulation of cell differentiation (GO:0045596);; Biological Process: negative regulation of transcription, DNA-templated (GO:0045892);; Biological Pro…
										ENSSSCG00000037747	72782197	72786563	U_4064	NA	Melanoma antigen preferentially expressed in tumors-like	Biological Process: positive regulation of cell proliferation (GO:0008284);; Molecular Function: retinoic acid receptor binding (GO:0042974);; Biological Process: negative regulation of apoptotic process (GO:0043066);; Biological Process: negative regulation of cell differentiation (GO:0045596);; Biological Process: negative regulation of transcription, DNA-templated (GO:0045892);; Biological Pro…
										ENSSSCG00000039417	72851834	72855068	U_73701	NA	PRAME family member 12-like	Biological Process: positive regulation of cell proliferation (GO:0008284);; Molecular Function: retinoic acid receptor binding (GO:0042974);; Biological Process: negative regulation of apoptotic process (GO:0043066);; Biological Process: negative regulation of cell differentiation (GO:0045596);; Biological Process: negative regulation of transcription, DNA-templated (GO:0045892);; Biological Pro…
										ENSSSCG00000040680	72871891	72876268	U_93758	NA	PRAME family member 27-like	NA
										ENSSSCG00000044717	72827269	72827601	U_49136	NA	PRAME family member 27-like	Biological Process: positive regulation of cell proliferation (GO:0008284);; Molecular Function: retinoic acid receptor binding (GO:0042974);; Biological Process: negative regulation of apoptotic process (GO:0043066);; Biological Process: negative regulation of cell differentiation (GO:0045596);; Biological Process: negative regulation of transcription, DNA-templated (GO:0045892);; Biological Pro…
										ENSSSCG00000003441	72680291	72686004	U_92129	AADACL3	Arylacetamide deacetylase like 3	Biological Process: metabolic process (GO:0008152);; Cellular Component: integral component of membrane (GO:0016021);; Molecular Function: carboxylic ester hydrolase activity (GO:0052689);;
										ENSSSCG00000003442	72705430	72717231	D_60902	NA	NA	NA
										ENSSSCG00000003444	72732006	72735299	D_42834	NA	PRAME family member 12	Biological Process: positive regulation of cell proliferation (GO:0008284);; Molecular Function: retinoic acid receptor binding (GO:0042974);; Biological Process: negative regulation of apoptotic process (GO:0043066);; Biological Process: negative regulation of cell differentiation (GO:0045596);; Biological Process: negative regulation of transcription, DNA-templated (GO:0045892);; Biological Pro…
1LBT: Live backfat thickness; ADG30−60: Average daily gain from 30 to 60 kg; ADG60−100: Average daily gain from 60 to 100 kg; ADG30−100: Average daily gain from 30 to 100 kg; BL: Body length; BH: Body height; BAH; Back height; CC; Chest circumference; CD: Chest depth; RC: Rump circumference; 2SNP: rs ID from Ensembl; 3SSC: Sus scrofa chromosome; 4Positions of the significant SNP according to the …
