# Supplementary material for: Genome-Wide Association Study of Growth Traits in a Four-Way Crossbred Pig Population
Source: Genes (Basel). 2022 Oct 31;13(11):1990. doi: 10.3390/genes13111990 (PMC9689869; doi:10.3390/genes13111990)
Supplement: Supplementary file 1 [file genes-13-01990-s001.zip › Table S7.xlsx]

## Sheet: QTL
Table S7 Comparison of significant SNPs with previously reported QTLs from the pig QTL database
Class	Trait1	SNP2	SSC3	Position (bp)4	QTL ID5	QTL Span (Mb)6	Corresponded Trait in the QTL Database
Comparison of significant SNPs with previously reported QTLs	LBT	rs329156045	1	218215597	35;21204	212.47−258.19; 209.24−241.34	Average backfat thickness
		rs322460444	4	48044152	7273;7270−7272 (3)	35.00−56.82; 35.69−56.82	Backfat at last rib
		rs332806988	4	48044328
		rs331800550	10	50412008	2952	46.76−58.52	Backfat at last rib
	ADG30−60	rs325760894	4	68428526	3035; (3137, 3138); (3757, 3758, 3771); 458; 511; 443; 444; 179; 180; 3091; 17542; 636; 370; 245; 17562; 942; 456	41.77−79.25; 62.26−76.95; 0−119.92; 47.77−105.73; 55.86−79.25; 27.08−79.25; 41.77−74.35; 56.96−97.93; 57.96−85.94; 39.97−91.94; 59.56−78.05; 55.86−79.25; 27.08−105.73; 26.98−124.91; 62.65−97.83; 62.26−69.55; 69.55−102.73	Average daily gain
		rs81382100	4	68463657
		rs320502793	4	68493463
		rs343861518	4	69412241
		rs1113396315	4	70143257
		rs1109743980	4	70143432
	ADG60−100	rs345500298	1	76023182	16844; 338; 16885; 5680	29.41−88.57; 42.14−79.97; 59.89−88.57; 5.38−251.92	Average daily gain
		rs339540227	1	266994904	659; 22269	212.47−274.33; 87.99−279.50	Average daily gain
		rs339086246	2	83639778	16888; 3779	48.31−89.60; 52.91−101.79	Average daily gain
			13	94905576	244	0−199.77	Average daily gain
	ADG30−100	rs1111308563	14	32807938	(216152, 216198)	8.84−45.85	Average daily gain
			5	89860734	16849	76.66−101.30	Average daily gain
			5	89860738
			5	89860746
Newly significant SNPs	LBT	rs326770976	18	54485425
	ADG30−60	rs329813006	8	89679720
		rs1108375655	8	98710348
		rs334892514	18	42029014
		rs690227348	18	42029093
	ADG60−100	rs331585700	3	5056315
			14	131969638
		rs320122060	17	56296081
	BL	rs335597506	7	25222438
		rs345579787	7	27607156
		rs1108515205	7	29158720
		rs341689410	7	30292654
			7	32321184
	BH	rs344295524	6	154268127
		rs325507255	7	106939420
			14	116903219
	BAH	rs341764596	4	18121797
		rs711388225	7	13810919
		rs336803962	7	13810934
		rs318981132	7	23068933
			14	42805887
			14	42805901
		rs339643700	14	117218779
		rs337355885	14	117218797
		rs318249884	14	117218800
		rs340120721	14	122489294
	CC	rs694911590	17	52722885
	CD	rs705385434	2	78815567
		rs334022393	3	49225192
		rs692277411	3	55057150
		rs333836911	8	3998544
			9	63379664
	RC	rs332442267	6	72778133
		rs699438879	17	12944956
		rs712077976	17	12945181
1LBT: Live backfat thickness; ADG30−60: Average daily gain from 30 to 60 kg; ADG60−100: Average daily gain from 60 to 100 kg; ADG30−100: Average daily gain from 30 to 100 kg; BL: Body length; BH: Body height; BAH; Back height; CC; Chest circumference; CD: Chest depth; RC: Rump circumference; 2SNP: rs ID from Ensembl; 3SSC: Sus scrofa chromosome; 4Positions of the significant SNP according to the …
